# Supplementary material for: Rare disorders have many faces: in silico characterization of rare disorder spectrum
Source: Orphanet J Rare Dis. 2022 Feb 22;17:76. doi: 10.1186/s13023-022-02217-9 (PMC8864832; doi:10.1186/s13023-022-02217-9)
Supplement: Supplementary file 2 — Additional file 2. This .xlsx file contains supplementary tables (Tables S2–S3). Table S2. Overview of borderline-common disorders based on Orphadata and our predefined criteria. Table S3. Overview of the enriched Reactome pathways for each of the disorder categories, borderline-common, rare, and ultra-rare disorder category, focusing specifically on Homo Sapiens genes. [file 13023_2022_2217_MOESM2_ESM.xlsx]

## Sheet: TableS2
Table S2: Overview of the borderline-common disorders
based on Orphadata and our predefined criteria
Name	OrphaCode
47,XYY syndrome	8
Congenital bilateral absence of vas deferens	48
Aicardi-Goutières syndrome	51
Alpha-1-antitrypsin deficiency	60
Beckwith-Wiedemann syndrome	116
Brugada syndrome	130
Familial isolated dilated cardiomyopathy	154
Primary biliary cholangitis	186
Cystinuria	214
Sickle cell anemia	232
Duane retraction syndrome	233
Steinert myotonic dystrophy	273
Hypermobile Ehlers-Danlos syndrome	285
Hereditary elliptocytosis	288
Fetal cytomegalovirus syndrome	294
Fabry disease	324
Familial Mediterranean fever	342
Hirschsprung disease	388
Giant cell arteritis	397
Familial hyperaldosteronism type I	403
Familial hyperaldosteronism type II	404
Dysbetalipoproteinemia	412
Recessive X-linked ichthyosis	461
Systemic lupus erythematosus	536
MODY	552
Marfan syndrome	558
22q11.2 deletion syndrome	567
Familial or sporadic hemiplegic migraine	569
Mucopolysaccharidosis type 4	582
Non-acquired isolated growth hormone deficiency	631
Neurofibromatosis type 1	636
Omphalocele	660
Osteogenesis imperfecta	666
Alopecia totalis	700
Alopecia universalis	701
Bullous pemphigoid	703
Pemphigus vulgaris	704
Polycythemia vera	729
Autosomal dominant polycystic kidney disease	730
Hereditary hemorrhagic telangiectasia	774
Retinitis pigmentosa	791
Sarcoidosis	797
Tuberous sclerosis complex	805
Hereditary spherocytosis	822
Stargardt disease	827
Alpha-thalassemia	846
Fetal and neonatal alloimmune thrombocytopenia	853
Down syndrome	870
Turner syndrome	881
Hepatic veno-occlusive disease	890
Von Willebrand disease	903
Fragile X syndrome	908
Aplasia cutis congenita	1114
Digitotalar dysmorphism	1146
Esophageal atresia	1199
Atresia of small intestine	1201
Partial atrioventricular septal defect	1330
Partial chromosome Y deletion	1646
Dermatitis herpetiformis	1656
Idiopathic pulmonary fibrosis	2032
Narcolepsy type 1	2073
Autoimmune hepatitis	2137
Gastroschisis	2368
Lennox-Gastaut syndrome	2382
Osteochondritis dissecans	2764
Young-onset Parkinson disease	2828
Neuralgic amyotrophy	2901
Immune thrombocytopenia	3002
Mayer-Rokitansky-Küster-Hauser syndrome	3109
Congenital pulmonary valve stenosis	3189
Supravalvular aortic stenosis	3193
Catecholaminergic polymorphic ventricular tachycardia	3286
Essential thrombocythemia	3318
Trisomy X	3375
Double outlet right ventricle	3426
Idiopathic hypersomnia	33208
Congenital sucrase-isomaltase deficiency	35122
Buerger disease	36258
Interstitial cystitis	37202
Dentinogenesis imperfecta	49042
Thrombotic thrombocytopenic purpura	54057
Primary membranoproliferative glomerulonephritis	54370
Pigmented villonodular synovitis	66627
Radiation proctitis	70475
Vernal keratoconjunctivitis	70476
Adult acute respiratory distress syndrome	70578
Infant acute respiratory distress syndrome	70587
Bronchopulmonary dysplasia	70589
Eosinophilic esophagitis	73247
Congenital primary aphakia	83461
Microtia	83463
Addison disease	85138
Oligoarticular juvenile idiopathic arthritis	85410
AL amyloidosis	85443
AA amyloidosis	85445
Retinopathy of prematurity	90050
Sepsis in premature infants	90051
Moderate and severe traumatic brain injury	90056
Spinal cord injury	90058
Acute sensorineural hearing loss by acute acoustic trauma or sudden deafness or surgery induced acoustic trauma	90059
Acute liver failure	90062
Acute peripheral arterial occlusion	90064
Acquired aneurysmal subarachnoid hemorrhage	90065
Pneumonia caused by Pseudomonas aeruginosa infection	90066
Partial deep dermal and full thickness burns	90076
Scarring in glaucoma filtration surgical procedures	90080
AIDS wasting syndrome	90081
Systemic sclerosis	90291
Non-functioning pituitary adenoma	91349
Syndactyly type 1	93402
Neovascular glaucoma	94058
Uremic pruritus	94059
Thyroid ectopia	95712
Thyroid hemiagenesis	95719
Cardiogenic shock	97292
Cleft velum	99772
Romano-Ward syndrome	101016
Charcot-Marie-Tooth disease type 1A	101081
Neurotrophic keratopathy	137596
Herpes simplex virus stromal keratitis	137599
Asherman syndrome	137686
Cleft lip and alveolus	141291
Hyperplastic polyposis syndrome	157798
Atopic keratoconjunctivitis	163934
Limbal stem cell deficiency	171673
Acute lung injury	178320
Isolated cleft lip	199302
Cleft lip/palate	199306
Pouchitis	217067
Pulmonary fungal infections in patients deemed at risk	217080
Familial cerebral cavernous malformation	221061
Anal fistula	228113
High-grade dysplasia in patients with Barrett esophagus	231080
Idiopathic intracranial hypertension	238624
Proximal 16p11.2 microdeletion syndrome	261197
Complication in hemodialysis	268316
Preeclampsia	275555
Hypocalcemic vitamin D-dependent rickets	289157
Primary Sjögren syndrome	289390
Wild type ATTR amyloidosis	330001
Chronic actinic dermatitis	330064
Necrotizing enterocolitis	391673
Central retinal vein occlusion	411527
Placental insufficiency	439167
Pleural empyema	449266

## Sheet: TableS3
Table S3: Overview of the enriched Reactome pathways for each of the disorder categories, borderline-common, rare, and
ultra-rare disorder category, focusing specifically on Homo Sapiens genes.
Abbreviations: FE, fold enrichment; FDR, false discovery rate.
*Fold enrichment. Actual number of genes over the expected number of genes.
Reactome pathways	Genes in genome	Genes in gene list	FE*	FDR-adjusted
				p-value
Borderline-common disorder category
Signal Transduction (R-HSA-162582)	2730	66	1.5	0.0323
Immune System (R-HSA-168256)	2159	63	1.81	0.000619
Muscle contraction (R-HSA-397014)	208	50	14.87	2.97e-36
Disease (R-HSA-1643685)	1127	40	2.2	0.000585
Developmental Biology (R-HSA-1266738)	1056	39	2.29	0.000385
Cardiac conduction (R-HSA-5576891)	139	32	14.24	4.96e-22
Cytokine Signaling in Immune system (R-HSA-1280215)	823	31	2.33	0.00174
Axon guidance (R-HSA-422475)	548	26	2.94	0.000364
Hemostasis (R-HSA-109582)	670	24	2.22	0.0232
Diseases of signal transduction (R-HSA-5663202)	366	20	3.38	0.00051
Neuronal System (R-HSA-112316)	403	18	2.76	0.00817
Striated Muscle Contraction (R-HSA-390522)	36	17	29.22	2.61e-15
FLT3 Signaling (R-HSA-9607240)	250	16	3.96	0.00064
L1CAM interactions (R-HSA-373760)	118	16	8.39	1.43e-07
RAF/MAP kinase cascade (R-HSA-5673001)	232	16	4.27	0.00041
MAPK1/MAPK3 signaling (R-HSA-5684996)	237	16	4.18	0.000437
MAPK family signaling cascades (R-HSA-5683057)	276	16	3.59	0.00173
Extracellular matrix organization (R-HSA-1474244)	299	13	2.69	0.051
Platelet activation, signaling and aggregation (R-HSA-76002)	259	12	2.87	0.0488
Phase 0 - rapid depolarisation (R-HSA-5576892)	44	12	16.87	2.45e-08
Ion channel transport (R-HSA-983712)	183	12	4.06	0.00482
Diseases of metabolism (R-HSA-5668914)	103	11	6.61	0.000368
Cilium Assembly (R-HSA-5617833)	200	11	3.4	0.026
Interaction between L1 and Ankyrins (R-HSA-445095)	31	11	21.95	1.76e-08
Visual phototransduction (R-HSA-2187338)	97	10	6.38	0.000808
Ion homeostasis (R-HSA-5578775)	54	10	11.46	1.47e-05
Rare disorder category
Signal Transduction (R-HSA-162582)	2730	142	1.65	1.14e-06
Metabolism (R-HSA-1430728)	2079	125	1.9	4.26e-09
Immune System (R-HSA-168256)	2159	118	1.73	1.93e-06
Disease (R-HSA-1643685)	1127	92	2.58	1.43e-12
Cytokine Signaling in Immune system (R-HSA-1280215)	823	60	2.31	2.08e-06
Generic Transcription Pathway (R-HSA-212436)	1196	59	1.56	0.0267
Developmental Biology (R-HSA-1266738)	1056	58	1.74	0.00337
Innate Immune System (R-HSA-168249)	1105	58	1.66	0.0095
Adaptive Immune System (R-HSA-1280218)	820	45	1.74	0.0143
Signaling by Receptor Tyrosine Kinases (R-HSA-9006934)	457	41	2.84	2.08e-06
Organelle biogenesis and maintenance (R-HSA-1852241)	292	38	4.12	1.45e-09
Signaling by Interleukins (R-HSA-449147)	447	36	2.55	0.000111
Cilium Assembly (R-HSA-5617833)	200	34	5.38	3.48e-11
Diseases of signal transduction (R-HSA-5663202)	366	32	2.77	7.28e-05
Extracellular matrix organization (R-HSA-1474244)	299	29	3.07	3.95e-05
DNA Repair (R-HSA-73894)	309	29	2.97	6.72e-05
Transcriptional Regulation by TP53 (R-HSA-3700989)	360	23	2.02	0.043
Muscle contraction (R-HSA-397014)	208	22	3.35	0.00019
Degradation of the extracellular matrix (R-HSA-1474228)	140	21	4.75	3.85e-06
The citric acid (TCA) cycle and respiratory electron transport (R-HSA-1428517)	173	20	3.66	0.000175
Disorders of transmembrane transporters (R-HSA-5619115)	172	19	3.5	0.00041
Metabolism of vitamins and cofactors (R-HSA-196854)	186	19	3.23	0.00105
Cargo trafficking to the periciliary membrane (R-HSA-5620920)	51	17	10.55	6.01e-09
Visual phototransduction (R-HSA-2187338)	97	16	5.22	4.04e-05
Respiratory electron transport, ATP synthesis by chemiosmotic coupling, and heat production by uncoupling proteins. (R-HSA-163200)	123	16	4.12	0.000347
Diseases of glycosylation (R-HSA-3781865)	146	15	3.25	0.00526
Signaling by MET (R-HSA-6806834)	76	15	6.24	1.28e-05
Signaling by Hedgehog (R-HSA-5358351)	147	15	3.23	0.00554
Fatty acid metabolism (R-HSA-8978868)	174	14	2.55	0.0399
ECM proteoglycans (R-HSA-3000178)	76	14	5.83	6.13e-05
Respiratory electron transport (R-HSA-611105)	100	14	4.43	0.000593
HDR through Homologous Recombination (HRR) or Single Strand Annealing (SSA) (R-HSA-5693567)	114	14	3.89	0.0019
Homology Directed Repair (R-HSA-5693538)	120	14	3.69	0.0029
Cardiac conduction (R-HSA-5576891)	139	14	3.19	0.00896
DNA Double-Strand Break Repair (R-HSA-5693532)	148	14	2.99	0.0133
SUMO E3 ligases SUMOylate target proteins (R-HSA-3108232)	157	14	2.82	0.0187
SUMOylation (R-HSA-2990846)	163	14	2.72	0.0251
BBSome-mediated cargo-targeting to cilium (R-HSA-5620922)	23	13	17.88	7.35e-09
Fanconi Anemia Pathway (R-HSA-6783310)	38	13	10.82	8.68e-07
MHC class II antigen presentation (R-HSA-2132295)	125	13	3.29	0.0099
Diseases of metabolism (R-HSA-5668914)	103	12	3.69	0.00791
Resolution of D-Loop Structures (R-HSA-5693537)	33	12	11.51	1.61e-06
Non-integrin membrane-ECM interactions (R-HSA-3000171)	59	12	6.44	0.000133
Assembly of collagen fibrils and other multimeric structures (R-HSA-2022090)	60	12	6.33	0.00015
Collagen degradation (R-HSA-1442490)	64	12	5.93	0.000215
HDR through Homologous Recombination (HRR) (R-HSA-5685942)	66	12	5.75	0.000268
Collagen formation (R-HSA-1474290)	89	12	4.27	0.0028
Anchoring of the basal body to the plasma membrane (R-HSA-5620912)	96	12	3.96	0.00481
Integration of energy metabolism (R-HSA-163685)	107	12	3.55	0.00952
TCR signaling (R-HSA-202403)	124	12	3.06	0.0219
Resolution of D-loop Structures through Holliday Junction Intermediates (R-HSA-5693568)	32	11	10.88	7.37e-06
Signaling by PDGF (R-HSA-186797)	54	11	6.45	0.000267
Interleukin-12 family signaling (R-HSA-447115)	56	11	6.22	0.000342
Interferon gamma signaling (R-HSA-877300)	91	11	3.82	0.00954
VEGFA-VEGFR2 Pathway (R-HSA-4420097)	94	11	3.7	0.0109
SLC transporter disorders (R-HSA-5619102)	96	11	3.63	0.0125
Signaling by VEGF (R-HSA-194138)	103	11	3.38	0.0175
Hedgehog 'off' state (R-HSA-5610787)	111	11	3.14	0.0279
O-linked glycosylation (R-HSA-5173105)	114	11	3.05	0.0327
Metabolism of water-soluble vitamins and cofactors (R-HSA-196849)	120	11	2.9	0.0423
Resolution of D-loop Structures through Synthesis-Dependent Strand Annealing (SDSA) (R-HSA-5693554)	26	10	12.17	1.2e-05
MET promotes cell motility (R-HSA-8875878)	40	10	7.91	0.000182
NCAM signaling for neurite out-growth (R-HSA-375165)	59	10	5.36	0.00211
Regulation of insulin secretion (R-HSA-422356)	78	10	4.06	0.0105
Integrin cell surface interactions (R-HSA-216083)	84	10	3.77	0.0151
Meiosis (R-HSA-1500620)	86	10	3.68	0.0168
Downstream TCR signaling (R-HSA-202424)	102	10	3.1	0.0427
Ultra-rare disorder category
Metabolism (R-HSA-1430728)	2079	348	1.96	6.86e-28
Signal Transduction (R-HSA-162582)	2730	319	1.37	2.24e-06
Metabolism of proteins (R-HSA-392499)	1978	286	1.69	4.06e-14
Immune System (R-HSA-168256)	2159	281	1.53	3.72e-09
Disease (R-HSA-1643685)	1127	254	2.64	2.16e-36
Post-translational protein modification (R-HSA-597592)	1389	201	1.7	1.74e-09
Gene expression (Transcription) (R-HSA-74160)	1451	161	1.3	0.0182
Developmental Biology (R-HSA-1266738)	1056	148	1.64	2.52e-06
Innate Immune System (R-HSA-168249)	1105	135	1.43	0.00246
Generic Transcription Pathway (R-HSA-212436)	1196	133	1.3	0.0345
Cytokine Signaling in Immune system (R-HSA-1280215)	823	123	1.75	2.05e-06
Transport of small molecules (R-HSA-382551)	719	120	1.96	1.81e-08
Metabolism of lipids (R-HSA-556833)	733	119	1.9	7.84e-08
Vesicle-mediated transport (R-HSA-5653656)	726	113	1.82	1.07e-06
Hemostasis (R-HSA-109582)	670	111	1.94	1.13e-07
Membrane Trafficking (R-HSA-199991)	625	103	1.93	4e-07
Adaptive Immune System (R-HSA-1280218)	820	101	1.44	0.0112
Signaling by Receptor Tyrosine Kinases (R-HSA-9006934)	457	87	2.23	2.06e-08
Cell Cycle (R-HSA-1640170)	600	87	1.7	0.000333
Extracellular matrix organization (R-HSA-1474244)	299	82	3.21	1.65e-14
Axon guidance (R-HSA-422475)	548	77	1.65	0.00197
Diseases of signal transduction (R-HSA-5663202)	366	73	2.34	9.75e-08
Signaling by Interleukins (R-HSA-449147)	447	71	1.86	0.000166
Cell Cycle, Mitotic (R-HSA-69278)	495	71	1.68	0.00215
Neuronal System (R-HSA-112316)	403	69	2.01	2.73e-05
Asparagine N-linked glycosylation (R-HSA-446203)	304	67	2.58	1.92e-08
Organelle biogenesis and maintenance (R-HSA-1852241)	292	62	2.49	2.79e-07
Neutrophil degranulation (R-HSA-6798695)	478	61	1.5	0.0384
Metabolism of carbohydrates (R-HSA-71387)	286	58	2.38	2.5e-06
Diseases of glycosylation (R-HSA-3781865)	146	55	4.42	4.49e-14
Platelet activation, signaling and aggregation (R-HSA-76002)	259	55	2.49	1.23e-06
Cilium Assembly (R-HSA-5617833)	200	54	3.16	2.94e-09
Muscle contraction (R-HSA-397014)	208	53	2.99	1.84e-08
Intracellular signaling by second messengers (R-HSA-9006925)	287	53	2.16	7.86e-05
Metabolism of amino acids and derivatives (R-HSA-71291)	367	51	1.63	0.0203
Transmission across Chemical Synapses (R-HSA-112315)	261	50	2.25	5.05e-05
Disorders of transmembrane transporters (R-HSA-5619115)	172	49	3.34	4.11e-09
DNA Repair (R-HSA-73894)	309	48	1.82	0.00569
M Phase (R-HSA-68886)	353	48	1.59	0.0328
Translation (R-HSA-72766)	293	47	1.88	0.00308
PIP3 activates AKT signaling (R-HSA-1257604)	248	43	2.03	0.00159
SLC-mediated transmembrane transport (R-HSA-425407)	248	42	1.98	0.00237
RHO GTPase Effectors (R-HSA-195258)	287	41	1.67	0.0327
Signaling by Hedgehog (R-HSA-5358351)	147	40	3.19	4.13e-07
MAPK family signaling cascades (R-HSA-5683057)	276	40	1.7	0.0297
Intra-Golgi and retrograde Golgi-to-ER traffic (R-HSA-6811442)	202	39	2.26	0.000519
Degradation of the extracellular matrix (R-HSA-1474228)	140	38	3.18	9.77e-07
Metabolism of vitamins and cofactors (R-HSA-196854)	186	38	2.39	0.000258
Neurotransmitter receptors and postsynaptic signal transmission (R-HSA-112314)	196	38	2.27	0.000622
Signaling by Nuclear Receptors (R-HSA-9006931)	261	38	1.71	0.0319
FLT3 Signaling (R-HSA-9607240)	250	37	1.73	0.0278
SLC transporter disorders (R-HSA-5619102)	96	36	4.4	4.05e-09
Factors involved in megakaryocyte development and platelet production (R-HSA-983231)	157	36	2.69	4.81e-05
Mitotic Prometaphase (R-HSA-68877)	198	36	2.13	0.00251
Metabolism of steroids (R-HSA-8957322)	148	35	2.77	4.62e-05
Transport to the Golgi and subsequent modification (R-HSA-948021)	185	35	2.22	0.0017
Cell-Cell communication (R-HSA-1500931)	127	34	3.14	4.97e-06
Cardiac conduction (R-HSA-5576891)	139	33	2.78	8.4e-05
Phospholipid metabolism (R-HSA-1483257)	212	33	1.82	0.0269
Hedgehog 'off' state (R-HSA-5610787)	111	32	3.38	2.97e-06
ER to Golgi Anterograde Transport (R-HSA-199977)	154	32	2.44	0.000702
Anchoring of the basal body to the plasma membrane (R-HSA-5620912)	96	31	3.78	8.14e-07
Diseases of metabolism (R-HSA-5668914)	103	31	3.53	2.29e-06
Regulation of Insulin-like Growth Factor (IGF) transport and uptake by Insulin-like Growth Factor Binding Proteins (IGFBPs) (R-HSA-381426)	124	30	2.84	0.000115
Mitotic Anaphase (R-HSA-68882)	193	30	1.82	0.0339
Mitotic Metaphase and Anaphase (R-HSA-2555396)	194	30	1.81	0.0346
ECM proteoglycans (R-HSA-3000178)	76	29	4.47	1.33e-07
Collagen formation (R-HSA-1474290)	89	29	3.82	1.68e-06
tRNA Aminoacylation (R-HSA-379724)	42	28	7.81	3.41e-11
L1CAM interactions (R-HSA-373760)	118	28	2.78	0.0003
Ion channel transport (R-HSA-983712)	183	28	1.79	0.0491
Cell junction organization (R-HSA-446728)	91	27	3.48	1.66e-05
DNA Double-Strand Break Repair (R-HSA-5693532)	148	27	2.14	0.0141
Negative regulation of the PI3K/AKT network (R-HSA-199418)	96	26	3.17	9.3e-05
Post-translational protein phosphorylation (R-HSA-8957275)	107	26	2.85	0.000405
Integration of energy metabolism (R-HSA-163685)	107	26	2.85	0.000399
Golgi-to-ER retrograde transport (R-HSA-8856688)	134	26	2.27	0.00872
RHO GTPases Activate Formins (R-HSA-5663220)	135	26	2.26	0.00896
SUMO E3 ligases SUMOylate target proteins (R-HSA-3108232)	157	26	1.94	0.0317
Protein localization (R-HSA-9609507)	158	26	1.93	0.0325
SUMOylation (R-HSA-2990846)	163	26	1.87	0.0473
Signaling by MET (R-HSA-6806834)	76	25	3.86	1.01e-05
Biosynthesis of the N-glycan precursor (dolichol lipid-linked oligosaccharide, LLO) and transfer to a nascent protein (R-HSA-446193)	78	25	3.76	1.41e-05
VEGFA-VEGFR2 Pathway (R-HSA-4420097)	94	25	3.12	0.00018
Signaling by VEGF (R-HSA-194138)	103	25	2.84	0.000552
Transcriptional regulation by RUNX2 (R-HSA-8878166)	117	25	2.5	0.00259
Non-integrin membrane-ECM interactions (R-HSA-3000171)	59	24	4.77	1.02e-06
Assembly of collagen fibrils and other multimeric structures (R-HSA-2022090)	60	24	4.69	1.24e-06
PI3K/AKT Signaling in Cancer (R-HSA-2219528)	89	24	3.16	0.00022
tRNA processing (R-HSA-72306)	104	24	2.7	0.00196
Resolution of Sister Chromatid Cohesion (R-HSA-2500257)	122	24	2.31	0.00876
Glycosaminoglycan metabolism (R-HSA-1630316)	123	24	2.29	0.00924
MHC class II antigen presentation (R-HSA-2132295)	125	24	2.25	0.0105
PI5P, PP2A and IER3 Regulate PI3K/AKT Signaling (R-HSA-6811558)	89	23	3.03	0.000519
Opioid Signalling (R-HSA-111885)	89	23	3.03	0.000513
Metabolism of nucleotides (R-HSA-15869)	94	23	2.87	0.000934
COPI-mediated anterograde transport (R-HSA-6807878)	101	23	2.67	0.00273
Formation of the cornified envelope (R-HSA-6809371)	129	23	2.09	0.0239
EML4 and NUDC in mitotic spindle formation (R-HSA-9648025)	114	22	2.26	0.0151
Response to elevated platelet cytosolic Ca2+ (R-HSA-76005)	132	22	1.95	0.0483
Collagen degradation (R-HSA-1442490)	64	21	3.85	7.47e-05
Regulation of insulin secretion (R-HSA-422356)	78	21	3.16	0.00066
Glucose metabolism (R-HSA-70326)	86	21	2.86	0.00192
Recruitment of NuMA to mitotic centrosomes (R-HSA-380320)	93	21	2.65	0.00541
Metabolism of water-soluble vitamins and cofactors (R-HSA-196849)	120	21	2.05	0.0368
Elastic fibre formation (R-HSA-1566948)	45	20	5.21	3.68e-06
Collagen biosynthesis and modifying enzymes (R-HSA-1650814)	67	20	3.5	0.000348
Integrin cell surface interactions (R-HSA-216083)	84	20	2.79	0.00314
Mitochondrial tRNA aminoacylation (R-HSA-379726)	21	19	10.6	4.05e-09
Molecules associated with elastic fibres (R-HSA-2129379)	38	19	5.86	2.14e-06
Potassium Channels (R-HSA-1296071)	99	19	2.25	0.0283
COPI-dependent Golgi-to-ER retrograde traffic (R-HSA-6811434)	100	19	2.23	0.0297
MET promotes cell motility (R-HSA-8875878)	40	18	5.27	1.31e-05
Extra-nuclear estrogen signaling (R-HSA-9009391)	73	18	2.89	0.00436
TP53 Regulates Metabolic Genes (R-HSA-5628897)	83	18	2.54	0.0151
PI Metabolism (R-HSA-1483255)	84	18	2.51	0.0157
Regulation of PLK1 Activity at G2/M Transition (R-HSA-2565942)	85	18	2.48	0.0166
Platelet homeostasis (R-HSA-418346)	86	18	2.45	0.0176
Activation of NMDA receptors and postsynaptic events (R-HSA-442755)	88	18	2.4	0.0196
Signaling by NTRKs (R-HSA-166520)	98	18	2.15	0.0411
HCMV Early Events (R-HSA-9609690)	100	18	2.11	0.0457
Metabolic disorders of biological oxidation enzymes (R-HSA-5579029)	36	17	5.53	1.58e-05
Signaling by PDGF (R-HSA-186797)	54	17	3.69	0.000727
Constitutive Signaling by Aberrant PI3K in Cancer (R-HSA-2219530)	62	17	3.21	0.00248
Glycolysis (R-HSA-70171)	67	17	2.97	0.00481
Loss of proteins required for interphase microtubule organization from the centrosome (R-HSA-380284)	68	17	2.93	0.00539
Loss of Nlp from mitotic centrosomes (R-HSA-380259)	68	17	2.93	0.00535
AURKA Activation by TPX2 (R-HSA-8854518)	71	17	2.81	0.00764
Centrosome maturation (R-HSA-380287)	80	17	2.49	0.0205
Recruitment of mitotic centrosome proteins and complexes (R-HSA-380270)	80	17	2.49	0.0204
Cellular response to heat stress (R-HSA-3371556)	88	17	2.26	0.042
Diseases associated with N-glycosylation of proteins (R-HSA-3781860)	17	16	11.03	7.7e-08
MET activates PTK2 signaling (R-HSA-8874081)	30	16	6.25	1.06e-05
Diseases associated with glycosaminoglycan metabolism (R-HSA-3560782)	41	16	4.57	0.000188
Interleukin-2 family signaling (R-HSA-451927)	44	16	4.26	0.000353
Gap junction trafficking (R-HSA-190828)	48	16	3.91	0.00071
Gap junction trafficking and regulation (R-HSA-157858)	49	16	3.83	0.000853
Intraflagellar transport (R-HSA-5620924)	53	16	3.54	0.00172
Ion homeostasis (R-HSA-5578775)	54	16	3.47	0.00193
Kinesins (R-HSA-983189)	61	16	3.07	0.00519
Costimulation by the CD28 family (R-HSA-388841)	72	16	2.6	0.0226
Post NMDA receptor activation events (R-HSA-438064)	76	16	2.47	0.0272
Antiviral mechanism by IFN-stimulated genes (R-HSA-1169410)	79	16	2.37	0.0316
Laminin interactions (R-HSA-3000157)	30	15	5.86	4.18e-05
G-protein mediated events (R-HSA-112040)	53	15	3.32	0.00414
Signaling by FGFR in disease (R-HSA-1226099)	57	15	3.08	0.00709
HDR through Homologous Recombination (HRR) (R-HSA-5685942)	66	15	2.66	0.0182
Diseases associated with O-glycosylation of proteins (R-HSA-3906995)	71	15	2.48	0.033
Signaling by NTRK1 (TRKA) (R-HSA-187037)	77	15	2.28	0.0468
Striated Muscle Contraction (R-HSA-390522)	36	14	4.56	0.000603
Platelet Aggregation (Plug Formation) (R-HSA-76009)	38	14	4.32	0.000888
Signaling by SCF-KIT (R-HSA-1433557)	39	14	4.21	0.0011
TNF signaling (R-HSA-75893)	42	14	3.91	0.00194
Collagen chain trimerization (R-HSA-8948216)	44	14	3.73	0.00262
Signaling by ERBB2 (R-HSA-1227986)	46	14	3.57	0.00366
Chondroitin sulfate/dermatan sulfate metabolism (R-HSA-1793185)	49	14	3.35	0.00566
PLC beta mediated events (R-HSA-112043)	52	14	3.16	0.00876
Signaling by ERBB4 (R-HSA-1236394)	54	14	3.04	0.0112
Interleukin-12 family signaling (R-HSA-447115)	56	14	2.93	0.0142
NCAM signaling for neurite out-growth (R-HSA-375165)	59	14	2.78	0.0181
Signaling by Insulin receptor (R-HSA-74752)	69	14	2.38	0.0482
Transport of vitamins, nucleosides, and related molecules (R-HSA-425397)	43	13	3.54	0.00574
Interleukin-3, Interleukin-5 and GM-CSF signaling (R-HSA-512988)	47	13	3.24	0.0105
COPI-independent Golgi-to-ER retrograde traffic (R-HSA-6811436)	52	13	2.93	0.0183
Nucleotide-binding domain, leucine rich repeat containing receptor (NLR) signaling pathways (R-HSA-168643)	54	13	2.82	0.0217
Heparan sulfate/heparin (HS-GAG) metabolism (R-HSA-1638091)	55	13	2.77	0.024
Iron uptake and transport (R-HSA-917937)	57	13	2.67	0.0291
Cytosolic tRNA aminoacylation (R-HSA-379716)	24	12	5.86	0.000368
RHO GTPases activate IQGAPs (R-HSA-5626467)	31	12	4.54	0.00194
Interaction between L1 and Ankyrins (R-HSA-445095)	31	12	4.54	0.00192
GPVI-mediated activation cascade (R-HSA-114604)	35	12	4.02	0.00416
Apoptotic cleavage of cellular proteins (R-HSA-111465)	37	12	3.8	0.00574
Regulation of beta-cell development (R-HSA-186712)	39	12	3.61	0.00809
Glucagon-like Peptide-1 (GLP1) regulates insulin secretion (R-HSA-381676)	42	12	3.35	0.0126
Vasopressin regulates renal water homeostasis via Aquaporins (R-HSA-432040)	43	12	3.27	0.0142
IRS-related events triggered by IGF1R (R-HSA-2428928)	43	12	3.27	0.0141
IGF1R signaling cascade (R-HSA-2428924)	43	12	3.27	0.0141
Intra-Golgi traffic (R-HSA-6811438)	43	12	3.27	0.014
Signaling by Type 1 Insulin-like Growth Factor 1 Receptor (IGF1R) (R-HSA-2404192)	44	12	3.2	0.0157
Phase 0 - rapid depolarisation (R-HSA-5576892)	44	12	3.2	0.0156
Insulin receptor signalling cascade (R-HSA-74751)	45	12	3.13	0.0175
Nuclear Envelope Breakdown (R-HSA-2980766)	47	12	2.99	0.0216
Metabolism of fat-soluble vitamins (R-HSA-6806667)	48	12	2.93	0.0239
RMTs methylate histone arginines (R-HSA-3214858)	49	12	2.87	0.0266
Apoptotic execution phase (R-HSA-75153)	51	12	2.76	0.0316
Nonhomologous End-Joining (NHEJ) (R-HSA-5693571)	52	12	2.7	0.0347
Aquaporin-mediated transport (R-HSA-445717)	52	12	2.7	0.0346
Synthesis of PIPs at the plasma membrane (R-HSA-1660499)	53	12	2.65	0.0381
Pyruvate metabolism and Citric Acid (TCA) cycle (R-HSA-71406)	54	12	2.6	0.0412
DAP12 signaling (R-HSA-2424491)	25	11	5.16	0.00166
Downstream signal transduction (R-HSA-186763)	26	11	4.96	0.00197
CD28 co-stimulation (R-HSA-389356)	31	11	4.16	0.00553
Signaling by FGFR1 in disease (R-HSA-5655302)	32	11	4.03	0.00659
Gap junction assembly (R-HSA-190861)	37	11	3.48	0.0145
Ovarian tumor domain proteases (R-HSA-5689896)	38	11	3.39	0.0162
DAP12 interactions (R-HSA-2172127)	39	11	3.31	0.0183
IRS-mediated signalling (R-HSA-112399)	39	11	3.31	0.0182
Signaling by FGFR1 (R-HSA-5654736)	41	11	3.14	0.0229
NCAM1 interactions (R-HSA-419037)	42	11	3.07	0.0259
Interleukin-12 signaling (R-HSA-9020591)	46	11	2.8	0.0381
Signaling by EGFR (R-HSA-177929)	47	11	2.74	0.0411
Type I hemidesmosome assembly (R-HSA-446107)	11	10	10.66	5.75e-05
Synthesis of glycosylphosphatidylinositol (GPI) (R-HSA-162710)	17	10	6.89	0.000617
Downstream signaling of activated FGFR1 (R-HSA-5654687)	23	10	5.1	0.00311
Interleukin receptor SHC signaling (R-HSA-912526)	26	10	4.51	0.00592
TNFR1-induced NFkappaB signaling pathway (R-HSA-5357956)	30	10	3.91	0.0127
RUNX2 regulates bone development (R-HSA-8941326)	30	10	3.91	0.0126
Regulation of TNFR1 signaling (R-HSA-5357905)	32	10	3.66	0.0165
Cargo concentration in the ER (R-HSA-5694530)	33	10	3.55	0.0183
Activation of the pre-replicative complex (R-HSA-68962)	33	10	3.55	0.0182
RUNX1 interacts with co-factors whose precise effect on RUNX1 targets is not known (R-HSA-8939243)	36	10	3.26	0.0268
Transcriptional regulation by the AP-2 (TFAP2) family of transcription factors (R-HSA-8864260)	36	10	3.26	0.0267
HDR through Single Strand Annealing (SSA) (R-HSA-5685938)	37	10	3.17	0.0306
DAG and IP3 signaling (R-HSA-1489509)	40	10	2.93	0.0411
Bile acid and bile salt metabolism (R-HSA-194068)	42	10	2.79	0.0498
